# Supplementary material for: Human iPSC- and Primary-Retinal Pigment Epithelial Cells for Modeling Age-Related Macular Degeneration
Source: Antioxidants (Basel). 2022 Mar 22;11(4):605. doi: 10.3390/antiox11040605 (PMC9025527; doi:10.3390/antiox11040605)
Supplement: Supplementary file 1 [file antioxidants-11-00605-s001.zip]

Archive with 8 entries (7 files):
- antioxidants-1641328-supplementary/
- antioxidants-1641328-supplementary/Supplementary Figure S1.pdf
- antioxidants-1641328-supplementary/Supplementary Figure S2.pdf
- antioxidants-1641328-supplementary/Supplementary Figure S3.pdf
- antioxidants-1641328-supplementary/Supplementary Figure S4.pdf
- antioxidants-1641328-supplementary/Supplementary Table S1.pdf
- antioxidants-1641328-supplementary/Supplementary Table S2.pdf
- antioxidants-1641328-supplementary/Supplementary Table S3.pdf
